# Supplementary material for: Somatic Mutations in Exon 7 of the TP53 Gene in Index Colorectal Lesions Are Associated with the Early Occurrence of Metachronous Adenoma
Source: Cancers (Basel). 2022 Jun 7;14(12):2823. doi: 10.3390/cancers14122823 (PMC9221022; doi:10.3390/cancers14122823)
Supplement: Supplementary file 1 [file cancers-14-02823-s001.zip]

Archive with 1 entries (1 files):
- cancers-1710652-supplementary.pdf
